# Supplementary material for: Convergent causal mapping unravels distinct frontal networks for visuospatial selective attention
Source: Nat Commun. 2025 Dec 15;17:659. doi: 10.1038/s41467-025-67381-5 (PMC12816660; doi:10.1038/s41467-025-67381-5)
Supplement: Supplementary file 4 — Source Data [file 41467_2025_67381_MOESM4_ESM.xlsx]

## Sheet: Figure 2
Percentage of lesion-load (overlap) between SVR-LSM cluster and Schaefer / Yeo atlas
Panel E				Panel F
Functional-network	Percentage of overlap			Parcel	Percentage of overlap
Dorsal Attentional	0.84			RH_DorsAttnB_FEF_3	3.5313
Control B	0.32			SalVentAttnA_FrMed_5	6.56
Sal/Ventral Attentional A	0.18			SalVentAttnA_FrMed_4	2.79
				SalVentAttnA_FrMed_3	1.049
				ContB_PFCld_10	14.45
				ContB_PFCld_9	7.93

## Sheet: Figure 3
Panel A/B - Composite hub Z score for each cortical and subcortical parcel									Panel C - FBC population-average values for all the consensus edges
		Parcel	Z_Composite							R-6a	R-6ma	R-8Av	R-8C	R-SCEF	R-SFL	R-i6-8	R-p24pr	R-s6-8	R-Thalamus	R-24dd	R-24dv	R-a24pr	R-p32pr	R-33pr	R-FEF	R-55b	R-6r	L-6ma	L-SCEF	L-SFL	R-Caudate	R-Pallidum	R-Putamen	R-BrainStem
		R-6ma	7.36311						R-6a	0	1.90355	0	0	0	0	0.794973	0	0.39047	0	0	0	0	0	0	0	0	0	0	0	0	0	0	0	0
		R-i6-8	7.21213						R-6ma	1.90355	0	0	0	0	0.150554	0.738674	0	0.272783	0.646073	0	0	0	0	0	0	0	0.322715	0	0	0	0	0	0	0
		R-8Av	6.96486						R-8Av	0	0	0	0.938018	0	0	1.09017	0	0.3336	0.296719	0	0	0	0	0	0	0.40866	0	0	0	0	0	0	0	0
		R-SCEF	5.88087						R-8C	0	0	0.938018	0	0	0	0.246343	0	0	0	0	0	0	0	0	0	0	0	0	0	0	0	0	0	0
		R-Thalamus	4.75187						R-SCEF	0	0	0	0	0	0.0945564	0	0.137064	0	0.279267	0.12025	0.144384	0	0	0.128781	0	0	0	0.145717	0.372269	0.148249	0	0	0	0.102815
		R-SFL	3.72014						R-SFL	0	0.150554	0	0	0.0945564	0	0	0	0	0.409591	0	0	0	0	0	0	0	0.136736	0.0871181	0.177465	0	0.101538	0.10753	0.127201	0.127951
		R-6a	3.6161						R-i6-8	0.794973	0.738674	1.09017	0.246343	0	0	0	0	0.720532	0.372562	0	0	0	0	0	0.355629	0	0	0	0	0	0	0	0	0
		R-s6-8	2.26605						R-p24pr	0	0	0	0	0.137064	0	0	0	0	0	0	0.294539	0.126682	0.215137	0	0	0	0	0	0	0	0	0	0	0
		R-8C	2.25566						R-s6-8	0.39047	0.272783	0.3336	0	0	0	0.720532	0	0	0	0	0	0	0	0	0	0	0	0	0	0	0	0	0	0
		R-p24pr	1.87541						R-Thalamus	0	0.646073	0.296719	0	0.279267	0.409591	0.372562	0	0	0	0	0	0	0	0	0	0	0	0	0	0	0	0	0	0
		L-SCEF	1.83887						R-24dd	0	0	0	0	0.12025	0	0	0	0	0	0	0	0	0	0	0	0	0	0	0	0	0	0	0	0
		R-24dv	1.83192						R-24dv	0	0	0	0	0.144384	0	0	0.294539	0	0	0	0	0	0	0	0	0	0	0	0	0	0	0	0	0
		R-p32pr	1.64135						R-a24pr	0	0	0	0	0	0	0	0.126682	0	0	0	0	0	0	0	0	0	0	0	0	0	0	0	0	0
		R-8BM	1.37401						R-p32pr	0	0	0	0	0	0	0	0.215137	0	0	0	0	0	0	0	0	0	0	0	0	0	0	0	0	0
		R-FEF	1.35991						R-33pr	0	0	0	0	0.128781	0	0	0	0	0	0	0	0	0	0	0	0	0	0	0	0	0	0	0	0
		R-6r	1.31934						R-FEF	0	0	0	0	0	0	0.355629	0	0	0	0	0	0	0	0	0	0	0	0	0	0	0	0	0	0
		L-SFL	1.28948						R-55b	0	0	0.40866	0	0	0	0	0	0	0	0	0	0	0	0	0	0	0	0	0	0	0	0	0	0
		R-44	1.20228						R-6r	0	0.322715	0	0	0	0.136736	0	0	0	0	0	0	0	0	0	0	0	0	0	0	0	0	0	0	0
		R-Putamen	1.15239						L-6ma	0	0	0	0	0.145717	0.0871181	0	0	0	0	0	0	0	0	0	0	0	0	0	0	0	0	0	0	0
		R-Caudate	1.08348						L-SCEF	0	0	0	0	0.372269	0.177465	0	0	0	0	0	0	0	0	0	0	0	0	0	0	0	0	0	0	0
		R-55b	1.08221						L-SFL	0	0	0	0	0.148249	0	0	0	0	0	0	0	0	0	0	0	0	0	0	0	0	0	0	0	0
		R-p9-46v	1.04241						R-Caudate	0	0	0	0	0	0.101538	0	0	0	0	0	0	0	0	0	0	0	0	0	0	0	0	0	0	0
		R-8Ad	1.02947						R-Pallidum	0	0	0	0	0	0.10753	0	0	0	0	0	0	0	0	0	0	0	0	0	0	0	0	0	0	0
		R-33pr	1.00802						R-Putamen	0	0	0	0	0	0.127201	0	0	0	0	0	0	0	0	0	0	0	0	0	0	0	0	0	0	0
		R-RSC	1.00549						R-BrainStem	0	0	0	0	0.102815	0.127951	0	0	0	0	0	0	0	0	0	0	0	0	0	0	0	0	0	0	0
		R-24dd	0.902607
		R-Pallidum	0.847594
		L-6ma	0.835081
		R-8BL	0.797987
		R-a24pr	0.793416
		L-Thalamus	0.769193
		R-46	0.743435
		R-BrainStem	0.702607
		R-6d	0.701401
		R-6mp	0.686643
		R-IFSp	0.667175
		R-23c	0.578352
		R-5mv	0.550498
		L-8Av	0.520039
		R-PEF	0.480418
		R-6v	0.479736
		R-9-46d	0.447362
		R-4	0.43062
		R-IFJa	0.422169
		R-PFm	0.382749
		R-PCV	0.367365
		L-Putamen	0.34619
		L-24dd	0.329418
		L-Caudate	0.316533
		R-7Am	0.311761
		L-i6-8	0.292558
		L-6mp	0.29126
		R-23d	0.287858
		L-55b	0.287678
		R-VentralDC	0.27918
		L-8BM	0.250156
		R-PGs	0.240597
		R-5L	0.235856
		R-FOP4	0.230065
		R-a32pr	0.194555
		R-1	0.1887
		R-9p	0.186747
		R-FOP1	0.17028
		R-a9-46v	0.1689
		R-31a	0.166893
		L-8BL	0.16085
		R-IFSa	0.160076
		L-44	0.159724
		L-8C	0.151914
		L-6a	0.141672
		R-7m	0.140704
		R-9m	0.1361
		R-7AL	0.127011
		R-3b	0.126351
		R-45	0.125451
		L-4	0.122574
		L-p32pr	0.114689
		L-FEF	0.0911402
		R-PHT	0.0865158
		R-IP1	0.0811945
		L-6r	0.0757003
		L-24dv	0.0703981
		R-5m	0.0634198
		R-PoI2	0.0589797
		L-Pallidum	0.0522654
		R-v23ab	0.0501857
		L-6d	0.0471421
		R-43	0.04552
		R-d32	0.0423986
		R-MI	0.0251328
		R-9a	0.024323
		L-s6-8	0.0223434
		R-7PC	0.0204095
		R-TE1p	0.0199217
		L-46	0.014463
		L-FOP4	0.00674365
		L-6v	-0.000254833
		R-TPOJ2	-0.00331635
		L-p9-46v	-0.00538922
		R-PGi	-0.00698273
		R-POS2	-0.00816747
		R-p24	-0.00931582
		L-33pr	-0.0176135
		R-IFJp	-0.0266661
		R-a47r	-0.0276288
		R-Cerebellum	-0.0358686
		R-PF	-0.0438846
		R-PGp	-0.0454254
		R-2	-0.0468495
		R-7Pm	-0.0491016
		R-d23ab	-0.0511944
		R-p47r	-0.058342
		R-IP2	-0.0658179
		R-p10p	-0.0676182
		L-PoI2	-0.0701088
		R-31pd	-0.0759912
		L-p24pr	-0.0797429
		R-31pv	-0.0802698
		L-9p	-0.0824989
		L-45	-0.0970731
		L-8Ad	-0.0987873
		L-VentralDC	-0.102874
		L-9m	-0.103897
		L-23c	-0.105645
		L-7Am	-0.107108
		L-9-46d	-0.107202
		L-MI	-0.111748
		R-POS1	-0.114824
		L-9a	-0.123445
		L-RSC	-0.136679
		L-a24pr	-0.139435
		L-5L	-0.142047
		R-47l	-0.151158
		L-1	-0.154365
		R-VIP	-0.155632
		L-IFSp	-0.155792
		R-AAIC	-0.160023
		L-a9-46v	-0.164389
		L-PEF	-0.165819
		L-IFSa	-0.172558
		R-FOP5	-0.173614
		R-PH	-0.174687
		R-3a	-0.175807
		L-PCV	-0.177318
		L-Cerebellum	-0.177645
		R-Hippocampus	-0.178255
		L-5mv	-0.17968
		L-7AL	-0.181222
		R-PSL	-0.187324
		R-AIP	-0.188151
		R-TE2a	-0.195912
		R-PoI1	-0.199948
		R-10d	-0.2048
		L-3b	-0.206818
		R-LIPv	-0.207249
		L-5m	-0.210078
		R-7PL	-0.213642
		L-FOP1	-0.215629
		L-d32	-0.215951
		R-MIP	-0.216469
		R-AVI	-0.218087
		L-2	-0.218988
		L-a32pr	-0.221273
		R-IP0	-0.230122
		R-a24	-0.23533
		R-TE2p	-0.23547
		L-PFm	-0.237009
		L-10d	-0.238107
		R-PreS	-0.239431
		R-FST	-0.244211
		R-OP4	-0.246999
		R-TF	-0.24948
		R-PFt	-0.249832
		R-LIPd	-0.250366
		R-a10p	-0.251438
		L-p47r	-0.251967
		L-PGs	-0.264413
		R-TPOJ1	-0.265868
		R-STSvp	-0.267443
		L-POS2	-0.268077
		L-FOP3	-0.271129
		L-43	-0.272403
		L-IFJa	-0.272935
		L-PF	-0.27527
		L-31a	-0.277882
		R-TE1m	-0.278428
		L-a47r	-0.278891
		L-p10p	-0.279608
		R-DVT	-0.280049
		R-FOP2	-0.283037
		L-7m	-0.283064
		L-3a	-0.28683
		R-FOP3	-0.287517
		R-Pir	-0.29074
		L-7PC	-0.293145
		L-p24	-0.29374
		R-PFop	-0.293777
		R-TGd	-0.297507
		L-7Pm	-0.300558
		R-A4	-0.300759
		R-STV	-0.302428
		R-PFcm	-0.304612
		R-TPOJ3	-0.304748
		R-47s	-0.306554
		L-VIP	-0.30733
		R-A5	-0.309065
		R-Accumbens	-0.313273
		L-PHT	-0.313306
		R-FFC	-0.313619
		R-10pp	-0.314099
		R-MST	-0.315334
		L-TE1p	-0.317072
		R-ProS	-0.317664
		L-PoI1	-0.31793
		R-p32	-0.320046
		R-TE1a	-0.320314
		R-OP1	-0.320753
		R-TGv	-0.32137
		R-RI	-0.321955
		L-47l	-0.322544
		R-STSva	-0.325485
		R-MT	-0.328243
		R-V2	-0.329297
		R-Amygdala	-0.329681
		R-PeEc	-0.329705
		L-a10p	-0.332322
		R-PHA1	-0.332666
		L-AAIC	-0.333952
		L-7PL	-0.335586
		L-Hippocampus	-0.336781
		R-STSda	-0.337694
		L-IFJp	-0.338142
		R-V6A	-0.338148
		L-POS1	-0.341159
		R-PBelt	-0.343863
		R-STSdp	-0.34397
		R-V1	-0.346391
		R-LBelt	-0.348383
		L-IP1	-0.349315
		L-23d	-0.350254
		L-FOP5	-0.350585
		L-d23ab	-0.351023
		L-10pp	-0.351105
		R-IPS1	-0.352028
		L-LIPv	-0.352281
		L-31pd	-0.35263
		R-PI	-0.354041
		R-LO3	-0.354258
		L-PGp	-0.356283
		R-A1	-0.356958
		L-v23ab	-0.356992
		R-MBelt	-0.357215
		R-11l	-0.357501
		R-10v	-0.358134
		L-10v	-0.358443
		L-a24	-0.358968
		R-V3	-0.360513
		R-V3A	-0.360584
		R-V6	-0.362512
		R-Ig	-0.363233
		L-AVI	-0.363582
		L-PH	-0.365358
		R-OP2-3	-0.365366
		R-V3CD	-0.365751
		L-PFop	-0.365836
		L-PGi	-0.367153
		L-IP2	-0.370355
		R-OFC	-0.370704
		R-V7	-0.372007
		R-25	-0.372298
		R-10r	-0.37377
		R-52	-0.374068
		L-TGd	-0.374558
		L-Accumbens	-0.375385
		L-AIP	-0.375396
		L-OP4	-0.375886
		R-pOFC	-0.376363
		R-VVC	-0.376605
		R-V4	-0.376914
		L-A4	-0.377125
		L-10r	-0.377633
		L-TE2a	-0.377718
		R-STGa	-0.378412
		L-MIP	-0.379055
		L-PSL	-0.379261
		L-PFcm	-0.380548
		R-PHA3	-0.381183
		R-TA2	-0.381516
		L-47s	-0.381923
		L-OFC	-0.381927
		L-31pv	-0.382422
		L-FOP2	-0.383508
		L-Ig	-0.38426
		R-47m	-0.384383
		L-TPOJ2	-0.384383
		L-PFt	-0.384686
		L-Pir	-0.385938
		L-RI	-0.386475
		L-LIPd	-0.386555
		L-TE2p	-0.387223
		L-FST	-0.387226
		L-STV	-0.387902
		L-V1	-0.388387
		L-DVT	-0.388503
		L-TE1m	-0.389055
		L-p32	-0.389095
		L-TE1a	-0.389659
		L-11l	-0.390585
		R-PHA2	-0.39089
		L-PreS	-0.391724
		L-Amygdala	-0.391942
		R-s32	-0.392113
		R-V3B	-0.392299
		L-TF	-0.393306
		L-OP1	-0.393322
		L-STSvp	-0.394396
		R-V4t	-0.39516
		L-V2	-0.395501
		L-IPS1	-0.396183
		L-V3	-0.397367
		L-A1	-0.397722
		L-PBelt	-0.398673
		L-FFC	-0.398914
		L-A5	-0.39961
		L-LBelt	-0.400548
		L-TPOJ3	-0.40103
		L-52	-0.401168
		R-13l	-0.401191
		L-TGv	-0.401818
		L-OP2-3	-0.401869
		R-PIT	-0.402504
		L-IP0	-0.402987
		L-TPOJ1	-0.403487
		L-STSdp	-0.403906
		L-V6	-0.40557
		L-V6A	-0.406005
		L-V3A	-0.406351
		R-LO2	-0.407639
		L-25	-0.407666
		L-STSda	-0.407816
		L-13l	-0.408001
		L-s32	-0.409104
		L-V4	-0.409111
		L-MT	-0.409451
		L-pOFC	-0.40978
		L-STGa	-0.410456
		L-MST	-0.410652
		R-VMV1	-0.411008
		L-LO3	-0.411351
		R-VMV2	-0.411717
		L-MBelt	-0.411842
		L-PeEc	-0.412063
		R-V8	-0.412491
		L-PHA1	-0.412548
		L-V7	-0.412639
		R-VMV3	-0.413218
		L-STSva	-0.41393
		L-ProS	-0.414675
		L-PI	-0.415176
		R-LO1	-0.415641
		R-EC	-0.416252
		L-47m	-0.41714
		L-V3CD	-0.417781
		L-VVC	-0.418256
		L-V4t	-0.421604
		L-LO2	-0.421815
		L-PIT	-0.422468
		L-TA2	-0.422606
		L-PHA3	-0.423074
		L-EC	-0.423999
		L-V3B	-0.424729
		L-V8	-0.426535
		L-LO1	-0.426994
		R-H	-0.427305
		L-VMV1	-0.428301
		L-PHA2	-0.428362
		L-VMV3	-0.428435
		L-VMV2	-0.428826
		L-H	-0.429591

## Sheet: Figura 4
Spearman Rho correlation coefficient between consensus edges' surgical disconnection in patients with dMRI and tha delta Bells test asymmetry score
	Edge	Rho	P_adj (Bonferroni corrected)
	R_SCEF__R_Thalamus	0.826	0.00577242
	R_SCEF__R_BrainStem	0.817802	0.00762435
	R_SFL__L_SCEF	0.789107	0.0183181
	R_s6_8__R_6a	0.721857	0.0927311
	R_SFL__R_Caudate	0.718283	0.0997962
	R_SFL__R_Thalamus	0.714342	0.10808
	R_SFL__R_BrainStem	0.714342	0.10808
	R_s6_8__R_i6_8	0.708835	0.120564
	R_SFL__R_Putamen	0.704748	0.130554
	R_SFL__R_Pallidum	0.704748	0.130554
	R_s6_8__R_6ma	0.699353	0.14474
	R_SCEF__R_33pr	0.659785	0.290277
	R_SFL__L_6ma	0.657622	0.300693
	R_SCEF__L_SFL	0.657622	0.300693
	R_SCEF__L_SCEF	0.657622	0.300693
	R_SCEF__L_6ma	0.657622	0.300693
	R_s6_8__R_8Av	0.652706	0.325457
	R_8C__R_8Av	0.643533	0.37591
	R_i6_8__R_6a	0.641202	0.38966
	R_p24pr__R_a24pr	0.637971	0.409359
	R_6a__R_6ma	0.636538	0.418335
	R_8Av__R_i6_8	0.633747	0.43627
	R_i6_8__R_8Av	0.633747	0.43627
	R_p24pr__R_p32pr	0.619294	0.538908
	R_6ma__R_Thalamus	0.617885	0.549834
	R_i6_8__R_6ma	0.617885	0.549834
	R_8Av__R_55b	0.552772	1
	R_i6_8__R_FEF	0.552772	1
	R_i6_8__R_Thalamus	0.552772	1
	R_SFL__R_6ma	0.529283	1
	R_SFL__R_6r	0.512489	1
	R_SCEF__R_24dv	0.503635	1
	R_SFL__R_SCEF	0.497372	1
	R_p24pr__R_SCEF	0.479206	1
	R_SCEF__R_24dd	0.468817	1
	R_p24pr__R_24dv	0.466785	1
	R_8Av__R_Thalamus	0.410369	1
	R_8C__R_i6_8	0.35441	1
	R_6ma__R_6r	0.195338	1

## Sheet: Supplementary Figure 1
Retrospective study - Raw behavioral data (Bells test total score) for the preoperative and the postoperative (1 month) follow-up for each hemisphere
LEFT HEMISPHERE					RIGHT HEMISPHERE
Total score pre	Total score post				Total score pre	Total score post
5	6				0	1
0	4				1	1
3	0				1	1
2	2				0	3
0	5				2	2
3	0				0	1
4	6				1	1
0	3				2	4
1	8				0	0
4	7				1	6
2	0				1	5
0	3				1	0
2	4				1	2
3	6				2	2
1	0				2	8
0	0				0	1
2	4				0	4
0	5				1	7
0	0				2	1
0	0				1	4
4	14				1	8
0	0				2	3
0	0				1	3
0	8				1	0
2	4				2	3
2	3				2	1
0	0				2	1
2	2				1	2
2	4				1	7
0	0				1	0
2	11				1	2
2	3				0	0
0	0				1	14
7	5				0	12
8	10				1	0
12	8				0	1
9	5				2	9
1	2				6	5
2	0				5	7
0	3				1	1
2	7				0	1
1	1				0	2
0	0				2	3
2	4				1	2
4	7				2	3
0	5				1	15
0	0				1	1
4	6				1	2
1	1				1	4
3	9				1	2
0	6				4	5
4	7				1	0
1	4				0	9
2	0				2	2
4	6				0	2
3	11				1	3
2	2				4	5
2	3				1	2
2	7				0	1
0	0				3	2
0	5				1	14
2	0				0	2
0	0				2	0
0	3				3	3
0	0				0	4
2	0				1	0
0	5				0	6
2	8				1	1
0	5				0	5
2	4				3	0
2	5				1	3
2	10				1	1
1	2				1	4
2	3				2	2
0	0				0	12
4	6				1	0
0	4				1	2
4	1				1	7
2	0				0	3
4	1				5	6
1	2				7	6
					7	7

## Sheet: Supplementary Figure 2
Retrospective study - Raw behavioral data (Bells test asymmetry score) for the preoperative and the postoperative (1 month) follow-up for each hemisphere
LEFT HEMISPHERE					RIGHT HEMISPHERE
Asymmetry pre	Asymmetry post				Asymmetry pre	Asymmetry post
0	0				0	-1
0	0				-1	1
-1	-1				-1	1
0	0				0	2
0	1				2	0
-1	-1				0	1
1	1				-1	1
0	1				2	5
1	1				0	0
0	0				1	11
-1	0				-1	8
0	-1				-1	0
2	0				-1	3
-2	-2				2	0
1	0				2	8
0	-1				0	-1
1	1				0	5
0	-1				1	3
0	0				2	-1
0	0				1	7
1	0				1	6
0	1				2	1
0	0				1	2
0	1				1	0
1	1				2	1
2	2				2	-1
0	0				2	-1
0	0				-1	1
0	0				1	6
0	-1				1	0
0	2				-1	0
1	0				0	0
0	0				1	10
-3	-1				0	11
-2	-2				1	0
-2	0				0	1
-1	-1				2	7
1	0				1	2
1	1				1	0
0	1				-1	-1
2	0				0	-1
-1	-1				0	2
0	0				0	-1
-2	0				-1	2
0	0				2	3
0	1				-1	9
0	1				-1	1
0	0				1	2
1	1				-1	2
1	-1				1	0
0	0				1	7
1	1				1	0
1	1				0	7
-2	-2				2	2
-2	-2				0	0
0	-1				1	3
0	1				0	5
1	1				1	2
0	0				0	-1
0	0				-1	-1
0	-1				1	8
0	1				0	2
0	1				2	0
0	1				2	3
0	0				0	-1
2	2				1	0
0	1				0	10
0	-1				-1	0
0	1				0	6
0	0				1	0
2	2				1	1
0	0				-1	1
1	1				1	6
-1	-1				2	2
0	0				0	8
0	0				-1	0
0	-2				-1	0
-1	-1				-1	7
0	0				0	3
1	1				2	2
1	1				2	3
					2	1

## Sheet: Supplementary_Figure 5
Prospective study - Raw behavioral data (Bells test total score) for the preoperative and the postoperative (1 month) follow-up for each hemisphere
LEFT HEMISPHERE					RIGHT HEMISPHERE
Total score pre	Total score post				Total score pre	Total score post
0	1				3	2
0	0				6	0
1	0				0	2
0	0				0	7
0	1				1	0
3	4				1	0
0	0				0	0
0	4				0	0
1	2				0	0
2	1				0	0
3	1				0	0
0	0				4	8
1	0				0	1
2	0				3	0
0	0				0	0
1	2				0	1
2	2				2	1
0	0				0	0
0	0				0	0
					0	0
					0	2
					2	0
					0	0
					2	0
					0	0
					0	2
					0	0
					1	1

## Sheet: Supplementary_Figure 6
Prospective study - Raw behavioral data (Bells test asymmetry score) for the preoperative and the postoperative (1 month) follow-up for each hemisphere
LEFT HEMISPHERE					RIGHT HEMISPHERE
Asymmetry score pre	Asymmetry score post				Asymmetry score pre	Asymmetry score post
0	1				1	0
0	0				2	0
0	0				0	0
0	0				0	4
0	-1				1	0
0	1				1	0
0	0				0	0
0	0				0	0
0	0				0	0
-2	1				0	0
0	0				0	0
0	0				0	4
0	0				0	1
0	0				1	0
0	0				0	0
2	0				0	1
3	2				2	-1
-3	-2				0	0
1	-2				0	0
					0	0
					0	0
					0	0
					0	0
					2	0
					0	0
					0	2
					0	0
					1	1
